# Supplementary material for: ELI trifocal microscope: a precise system to prepare target cryo-lamellae for in situ cryo-ET study
Source: Nat Methods. 2023 Jan 16;20(2):276–83. doi: 10.1038/s41592-022-01748-0 (PMC9911351; doi:10.1038/s41592-022-01748-0)
Supplement: Supplementary file 8 — Raw cryo-EM images of all the cryo-lamellae shown in Supplementary Fig. 1. The locations of centrioles are marked by dashed squares. [file 41592_2022_1748_MOESM8_ESM.zip]

Archive with 158 entries (157 files):
- Supplementary_Data1/
- __MACOSX/._Supplementary_Data1
- Supplementary_Data1/Lamella42_NoLocation.jpg
- __MACOSX/Supplementary_Data1/._Lamella42_NoLocation.jpg
- Supplementary_Data1/Lamella40_Location38.jpg
- __MACOSX/Supplementary_Data1/._Lamella40_Location38.jpg
- Supplementary_Data1/Lamella30_Location29.jpg
- __MACOSX/Supplementary_Data1/._Lamella30_Location29.jpg
- Supplementary_Data1/Lamella19_Location18.jpg
- __MACOSX/Supplementary_Data1/._Lamella19_Location18.jpg
- Supplementary_Data1/Lamella51_Location48.jpg
- __MACOSX/Supplementary_Data1/._Lamella51_Location48.jpg
- Supplementary_Data1/Lamella63_Location57.jpg
- __MACOSX/Supplementary_Data1/._Lamella63_Location57.jpg
- Supplementary_Data1/Lamella41_Location39.jpg
- __MACOSX/Supplementary_Data1/._Lamella41_Location39.jpg
- Supplementary_Data1/Lamella76_Location69.jpg
- __MACOSX/Supplementary_Data1/._Lamella76_Location69.jpg
- Supplementary_Data1/Lamella29_Location28.jpg
- __MACOSX/Supplementary_Data1/._Lamella29_Location28.jpg
- Supplementary_Data1/Lamella09_Location09.jpg
- __MACOSX/Supplementary_Data1/._Lamella09_Location09.jpg
- Supplementary_Data1/Lamella52_Location49.jpg
- __MACOSX/Supplementary_Data1/._Lamella52_Location49.jpg
- Supplementary_Data1/Lamella31_NoLocation.jpg
- __MACOSX/Supplementary_Data1/._Lamella31_NoLocation.jpg
- Supplementary_Data1/Lamella75_Location68.jpg
- __MACOSX/Supplementary_Data1/._Lamella75_Location68.jpg
- Supplementary_Data1/Lamella08_Location08.jpg
- __MACOSX/Supplementary_Data1/._Lamella08_Location08.jpg
- Supplementary_Data1/Lamella07_Location07.jpg
- __MACOSX/Supplementary_Data1/._Lamella07_Location07.jpg
- Supplementary_Data1/Lamella21_Location20.jpg
- __MACOSX/Supplementary_Data1/._Lamella21_Location20.jpg
- Supplementary_Data1/Lamella61_NoLocation.jpg
- __MACOSX/Supplementary_Data1/._Lamella61_NoLocation.jpg
- Supplementary_Data1/Lamella14_Location14.jpg
- __MACOSX/Supplementary_Data1/._Lamella14_Location14.jpg
- Supplementary_Data1/Lamella20_Location19.jpg
- __MACOSX/Supplementary_Data1/._Lamella20_Location19.jpg
- Supplementary_Data1/Lamella01_Location01.jpg
- __MACOSX/Supplementary_Data1/._Lamella01_Location01.jpg
- Supplementary_Data1/Lamella27_Location26.jpg
- __MACOSX/Supplementary_Data1/._Lamella27_Location26.jpg
- Supplementary_Data1/Lamella46_Location43.jpg
- __MACOSX/Supplementary_Data1/._Lamella46_Location43.jpg
- Supplementary_Data1/Lamella48_Location45.jpg
- __MACOSX/Supplementary_Data1/._Lamella48_Location45.jpg
- Supplementary_Data1/Lamella12_Location12.jpg
- __MACOSX/Supplementary_Data1/._Lamella12_Location12.jpg
- Supplementary_Data1/Lamella55_Location52.jpg
- __MACOSX/Supplementary_Data1/._Lamella55_Location52.jpg
- Supplementary_Data1/Lamella32_Location30.jpg
- __MACOSX/Supplementary_Data1/._Lamella32_Location30.jpg
- Supplementary_Data1/Lamella72_Location65.jpg
- __MACOSX/Supplementary_Data1/._Lamella72_Location65.jpg
- Supplementary_Data1/Lamella35_Location33.jpg
- __MACOSX/Supplementary_Data1/._Lamella35_Location33.jpg
- Supplementary_Data1/Lamella28_Location27.jpg
- __MACOSX/Supplementary_Data1/._Lamella28_Location27.jpg
- Supplementary_Data1/Lamella66_Location60.jpg
- __MACOSX/Supplementary_Data1/._Lamella66_Location60.jpg
- Supplementary_Data1/Lamella69_Location62.jpg
- __MACOSX/Supplementary_Data1/._Lamella69_Location62.jpg
- Supplementary_Data1/Lamella47_Location44.jpg
- __MACOSX/Supplementary_Data1/._Lamella47_Location44.jpg
- Supplementary_Data1/Lamella33_Location31.jpg
- __MACOSX/Supplementary_Data1/._Lamella33_Location31.jpg
- Supplementary_Data1/Lamella26_Location25.jpg
- __MACOSX/Supplementary_Data1/._Lamella26_Location25.jpg
- Supplementary_Data1/Lamella74_Location67.jpg
- __MACOSX/Supplementary_Data1/._Lamella74_Location67.jpg
- Supplementary_Data1/Lamella34_Location32.jpg
- __MACOSX/Supplementary_Data1/._Lamella34_Location32.jpg
- Supplementary_Data1/Lamella53_Location50.jpg
- __MACOSX/Supplementary_Data1/._Lamella53_Location50.jpg
- Supplementary_Data1/Lamella49_Location46.jpg
- __MACOSX/Supplementary_Data1/._Lamella49_Location46.jpg
- Supplementary_Data1/Lamella67_Location61.jpg
- __MACOSX/Supplementary_Data1/._Lamella67_Location61.jpg
- Supplementary_Data1/Lamella16_NoLocation.jpg
- __MACOSX/Supplementary_Data1/._Lamella16_NoLocation.jpg
- Supplementary_Data1/Lamella15_Location15.jpg
- __MACOSX/Supplementary_Data1/._Lamella15_Location15.jpg
- Supplementary_Data1/Lamella06_Location06.jpg
- __MACOSX/Supplementary_Data1/._Lamella06_Location06.jpg
- Supplementary_Data1/Lamella68_NoLocation.jpg
- __MACOSX/Supplementary_Data1/._Lamella68_NoLocation.jpg
- Supplementary_Data1/Lamella60_NoLocation.jpg
- __MACOSX/Supplementary_Data1/._Lamella60_NoLocation.jpg
- Supplementary_Data1/Lamella54_Location51.jpg
- __MACOSX/Supplementary_Data1/._Lamella54_Location51.jpg
- Supplementary_Data1/Lamella13_Location13.jpg
- __MACOSX/Supplementary_Data1/._Lamella13_Location13.jpg
- Supplementary_Data1/Lamella73_Location66.jpg
- __MACOSX/Supplementary_Data1/._Lamella73_Location66.jpg
- Supplementary_Data1/Lamella22_Location21.jpg
- __MACOSX/Supplementary_Data1/._Lamella22_Location21.jpg
- Supplementary_Data1/Lamella37_Location35.jpg
- __MACOSX/Supplementary_Data1/._Lamella37_Location35.jpg
- Supplementary_Data1/Lamella70_Location63.jpg
- __MACOSX/Supplementary_Data1/._Lamella70_Location63.jpg
- Supplementary_Data1/Lamella57_Location54.jpg
- __MACOSX/Supplementary_Data1/._Lamella57_Location54.jpg
- Supplementary_Data1/Lamella18_Location17.jpg
- __MACOSX/Supplementary_Data1/._Lamella18_Location17.jpg
- Supplementary_Data1/Lamella45_Location42.jpg
- __MACOSX/Supplementary_Data1/._Lamella45_Location42.jpg
- Supplementary_Data1/Lamella38_Location36.jpg
- __MACOSX/Supplementary_Data1/._Lamella38_Location36.jpg
- Supplementary_Data1/Lamella62_NoLocation.jpg
- __MACOSX/Supplementary_Data1/._Lamella62_NoLocation.jpg
- Supplementary_Data1/Lamella56_Location53.jpg
- __MACOSX/Supplementary_Data1/._Lamella56_Location53.jpg
- Supplementary_Data1/Lamella11_Location11.jpg
- __MACOSX/Supplementary_Data1/._Lamella11_Location11.jpg
- Supplementary_Data1/Lamella71_Location64.jpg
- __MACOSX/Supplementary_Data1/._Lamella71_Location64.jpg
- Supplementary_Data1/Lamella64_Location58.jpg
- __MACOSX/Supplementary_Data1/._Lamella64_Location58.jpg
- Supplementary_Data1/Lamella02_Location02.jpg
- __MACOSX/Supplementary_Data1/._Lamella02_Location02.jpg
- Supplementary_Data1/Lamella17_Location16.jpg
- __MACOSX/Supplementary_Data1/._Lamella17_Location16.jpg
- Supplementary_Data1/Lamella58_Location55.jpg
- __MACOSX/Supplementary_Data1/._Lamella58_Location55.jpg
- Supplementary_Data1/Lamella04_Location04.jpg
- __MACOSX/Supplementary_Data1/._Lamella04_Location04.jpg
- Supplementary_Data1/Lamella65_Location59.jpg
- __MACOSX/Supplementary_Data1/._Lamella65_Location59.jpg
- Supplementary_Data1/Lamella03_Location03.jpg
- __MACOSX/Supplementary_Data1/._Lamella03_Location03.jpg
- Supplementary_Data1/Lamella25_Location24.jpg
- __MACOSX/Supplementary_Data1/._Lamella25_Location24.jpg
- Supplementary_Data1/Lamella44_Location41.jpg
- __MACOSX/Supplementary_Data1/._Lamella44_Location41.jpg
- Supplementary_Data1/Lamella10_Location10.jpg
- __MACOSX/Supplementary_Data1/._Lamella10_Location10.jpg
- Supplementary_Data1/Lamella05_Location05.jpg
- __MACOSX/Supplementary_Data1/._Lamella05_Location05.jpg
- Supplementary_Data1/Lamella23_Location22.jpg
- __MACOSX/Supplementary_Data1/._Lamella23_Location22.jpg
- Supplementary_Data1/Lamella78_Location71.jpg
- __MACOSX/Supplementary_Data1/._Lamella78_Location71.jpg
- Supplementary_Data1/Lamella36_Location34.jpg
- __MACOSX/Supplementary_Data1/._Lamella36_Location34.jpg
- Supplementary_Data1/Lamella24_Location23.jpg
- __MACOSX/Supplementary_Data1/._Lamella24_Location23.jpg
- Supplementary_Data1/Lamella50_Location47.jpg
- __MACOSX/Supplementary_Data1/._Lamella50_Location47.jpg
- Supplementary_Data1/Lamella39_Location37.jpg
- __MACOSX/Supplementary_Data1/._Lamella39_Location37.jpg
- Supplementary_Data1/Lamella59_Location56.jpg
- __MACOSX/Supplementary_Data1/._Lamella59_Location56.jpg
- Supplementary_Data1/Lamella77_Location70.jpg
- __MACOSX/Supplementary_Data1/._Lamella77_Location70.jpg
- Supplementary_Data1/Lamella43_Location40.jpg
- __MACOSX/Supplementary_Data1/._Lamella43_Location40.jpg
