# Supplementary material for: ELI trifocal microscope: a precise system to prepare target cryo-lamellae for in situ cryo-ET study
Source: Nat Methods. 2023 Jan 16;20(2):276–83. doi: 10.1038/s41592-022-01748-0 (PMC9911351; doi:10.1038/s41592-022-01748-0)
Supplement: Supplementary file 9 — Statistical source data. [file 41592_2022_1748_MOESM9_ESM.xlsx]

## Sheet: Fig.2c
Fluorescence intensity(grey value)
Whole cell	~ 4 μm lamella	~ 200 nm lamella
38	30.2993	34.0833
38.7888	33.7253	36.0123
41.4173	31.398	37.0401
61.7611	39.2185	35.8889
83.2725	79.9116	36.7973
120.679	97.0561	41.6996
169.575	124.333	47.7963
188.957	139.124	49.7119
158.833	104.082	43.465
119.946	105.236	35.6667
127.115	137.636	35.0103
184.33	205.4	35.1852
195.707	214.129	33.5833
175.686	172.583	32.6975
119.566	99.2245	31.9434
57.6371	65.7738	32.4444
40.3591	48.6871	32.4979
37.199	50.6097	33.1111
29.7202	43.483	31.75
22.7964	34.0434	33.1317
23.5115	34	34.2233
