# Supplementary material for: ELI trifocal microscope: a precise system to prepare target cryo-lamellae for in situ cryo-ET study
Source: Nat Methods. 2023 Jan 16;20(2):276–83. doi: 10.1038/s41592-022-01748-0 (PMC9911351; doi:10.1038/s41592-022-01748-0)
Supplement: Supplementary file 10 — Statistical source data. [file 41592_2022_1748_MOESM10_ESM.xlsx]

## Sheet: ED3a
Tomograms	Thickness of lamellae(nm)
tomo18	168
tomo20	152
tomo21	175
tomo22	168
tomo23	215
tomo26	117
tomo27	146
tomo28	161
tomo29	122
tomo30	143
tomo32	141
tomo33	143
tomo101	145
tomo102	180
tomo106	325
tomo107	221
tomo108	160
tomo110	208
tomo112	205
tomo114	154
tomo116	212
tomo119	184
tomo120	144
tomo121	182
tomo122	140
tomo123	220
tomo124	177
tomo125	233
tomo126	200
tomo130	131
tomo131	180
tomo132	202
tomo135	70
tomo136	100
tomo140	180
tomo141	202
tomo143	157
tomo145	183
tomo150	70
tomo156	183
tomo157	161
tomo158	140
tomo159	139
tomo162	166
tomo165	191
tomo167	185

## Sheet: ED3b
Centriole number	Tilt angle
1	106.8
2	156.46
3	58.928
4	147.34
5	98.571
6	86.385
7	172.39
8	123.89
9	100.01
10	118.21
11	121.9
12	120.04
13	104.17
14	62.797
15	69.798
16	91.213
17	136.89
18	122.39
19	54.65
20	137.19
21	126.33
22	115.54
23	147.28
24	90.08
25	37.32
26	46.933
27	51.966
28	156.64
29	23.535
30	5.5614
31	41.837
32	139.51
33	56.633
34	121.37
35	176.75
36	158.24
37	45.504
38	101.33
39	65.97
40	63.736
41	107.01
42	38.532
43	45.923
44	99.528
45	109.41
46	115.27
47	138.19
48	70.82
49	92.484
50	45.513
51	36.393
52	30.806
53	80.662
54	66.743
55	101.26
