# Supplementary material for: ELI trifocal microscope: a precise system to prepare target cryo-lamellae for in situ cryo-ET study
Source: Nat Methods. 2023 Jan 16;20(2):276–83. doi: 10.1038/s41592-022-01748-0 (PMC9911351; doi:10.1038/s41592-022-01748-0)
Supplement: Supplementary file 11 — Statistical source data. [file 41592_2022_1748_MOESM11_ESM.xlsx]

## Sheet: ED7
Distributions of MTTs with a complete C-tubule	Distributions of MTTs with an incomplete C-tubule
0.0892742	0.636907
0	0.390138
0.0596576	0.390138
0.0596576	0.575322
0.0892742	0.698158
0.148855	0.698158
0.575322	0.850069
0.238227	0.940109
0.0892742	0.970042
1	0.298548
1	0.359441
0	0.482802
0	0.359441
0.0596576	0.359441
0.0297573	0.636907
0.0892742	0.420931
0.208389	0.451819
0.208389	0.482802
0.268328	0.51357
0.208389	0.606019
0.606019	0.72876
0.75917	0.819801
0.75917	0.880241
0.75917	0.880241
0.910246	0.970042
1	1
1
1
0.298548
0.148855
0.148855
0.298548
